# Supplementary material for: Carbon Dioxide Sensing—Biomedical Applications to Human Subjects
Source: Sensors (Basel). 2021 Dec 28;22(1):188. doi: 10.3390/s22010188 (PMC8749784; doi:10.3390/s22010188)
Supplement: Supplementary file 1 [file sensors-22-00188-s001.zip]

Archive with 1 entries (1 files):
- sensors-1476836 Supplementary.pdf
